# Supplementary material for: Temporal dynamics of linkage disequilibrium in two populations of bighorn sheep
Source: Ecol Evol. 2015 Jul 23;5(16):3401–12. doi: 10.1002/ece3.1612 (PMC4569035; doi:10.1002/ece3.1612)
Supplement: Supplementary file 1 — Table S1. List of marker names and genomic locations. [file ece30005-3401-sd1.xlsx]

## Sheet: Sheet1
Marker	Chromosome	Position (cM)	Typed in NBR	Typed in RM
EPCDV21	1	0	Yes	Yes
HUJ1177	1	23.876	Yes	Yes
MCMA54i	1	28.348	Yes	Yes
BM6465	1	51.274	Yes	Yes
INRA130	1	58.308	Yes	Yes
INRA0003	1	71.858	Yes	Yes
BM4129	1	81.19	No	Yes
BL41	1	90.171	Yes	Yes
KIA1355	1	118.458	No	Yes
BMS574	1	137.454	Yes	Yes
MAF64	1	141.808	Yes	Yes
MNS94A	1	155.704	Yes	Yes
BMS2572	1	192.654	Yes	Yes
MNS72A	1	197.298	Yes	Yes
MCM0137	1	211.164	Yes	Yes
BM7145	1	211.734	Yes	Yes
LS6	1	219.397	Yes	Yes
MCM0130	1	236.674	Yes	Yes
LS105	1	244.868	Yes	Yes
CSSM019	1	274.015	Yes	Yes
KD721	1	285.612	Yes	Yes
BMS2263	1	302.753	Yes	Yes
LS42	2	0	Yes	Yes
CSRD65	2	9.632	Yes	Yes
FCB226	2	41.753	Yes	Yes
BMS381	2	51.606	Yes	Yes
BMS1341	2	96.457	No	Yes
BM4006	2	101.726	Yes	Yes
BL1080	2	112.172	Yes	Yes
BM4005	2	122.547	Yes	Yes
TGLA10	2	126.308	Yes	Yes
RM321	2	137.785	Yes	Yes
BM81124	2	152.005	Yes	Yes
TGLA377i	2	174.129	Yes	Yes
CSRD54	2	194.717	Yes	Yes
MNS03A	2	204.899	Yes	Yes
BMS1126	2	227.647	Yes	Yes
MCM512	2	267.888	Yes	Yes
INHA	2	274.348	Yes	No
PAEP	3	0	Yes	Yes
TGLA377ii	3	9.608	Yes	Yes
ILSTS0028	3	9.948	Yes	Yes
BMS460	3	21.553	Yes	Yes
BM8118	3	51.189	Yes	Yes
BMS710	3	63.687	Yes	Yes
BM304	3	106.188	Yes	Yes
BM827	3	130.871	Yes	Yes
KRT2_13	3	165.371	Yes	Yes
KP6	3	182.696	Yes	Yes
RM154	3	210.663	Yes	Yes
TMP3R20	3	215.151	Yes	Yes
BM8230	3	232.889	No	Yes
CSAP39E	3	254.205	Yes	Yes
BMS772	3	262.69	Yes	Yes
CSSME76	3	272.732	Yes	No
BMS1788	4	0	Yes	Yes
MCM0218	4	15.494	Yes	Yes
BMS1172	4	33.89	Yes	Yes
MAF70	4	51.365	Yes	Yes
CP26	4	99.213	Yes	Yes
HH35	4	115.891	No	Yes
BMS648	4	125.659	Yes	No
BM3212i	4	135.806	Yes	Yes
BM3212ii	4	135.806	Yes	Yes
MCM0073	4	142.694	Yes	Yes
MNS97Aii	5	0	Yes	No
WNT3K13	5	5.974	Yes	Yes
TGLA176i	5	24.069	Yes	Yes
TGLA176ii	5	24.069	Yes	No
MCM380	5	32.045	Yes	Yes
TGLA303	5	46.141	Yes	Yes
JAZ	5	73.278	Yes	Yes
MNS45	5	88.357	No	Yes
EPCDV17	5	104.117	Yes	Yes
MCM527	5	132.781	Yes	Yes
CP125	6	0	Yes	Yes
MCM204	6	9.802	Yes	Yes
BM9058	6	9.802	No	Yes
MCMA14	6	33.814	Yes	Yes
HH55	6	48.445	Yes	Yes
JMP36	6	55.729	Yes	Yes
MCMA9	6	66.658	Yes	Yes
BM4621	6	79.74	Yes	Yes
MCM140	6	84.78	Yes	Yes
CSRD93	6	109.77	Yes	Yes
JMP8	6	115.605	Yes	Yes
BL1038	6	138.856	Yes	Yes
MNS24A	7	0	Yes	Yes
LS55	7	23.783	Yes	Yes
CANP3S4	7	44.883	Yes	Yes
ALDH1A2	7	56.564	Yes	Yes
BMS1620	7	85.003	Yes	Yes
BMS2466i	7	88.35	Yes	Yes
BMS2721	7	104.979	Yes	Yes
MCM156	7	111.733	Yes	Yes
ILSTS20	7	125.312	Yes	Yes
MNS50	8	0	Yes	Yes
INRA127	8	13.036	Yes	Yes
BMS434	8	62.246	Yes	Yes
KD101	8	66.102	No	Yes
MYB	8	79.114	Yes	Yes
URB024	8	113.353	Yes	Yes
BMS1967	8	127.94	Yes	Yes
BMS425	9	0	Yes	No
CSSM66	9	16.435	Yes	Yes
ILSTS11	9	29.21	Yes	Yes
EPCDV08	9	42.079	Yes	No
MAF33	9	51.313	Yes	No
BM4630	9	51.313	Yes	Yes
BMS740	9	60.923	Yes	No
BMS1304	9	73.684	Yes	Yes
MNS89A	9	97.876	Yes	Yes
RJH1	9	115.476	Yes	Yes
OarSEJ10	10	0	Yes	Yes
OarSEJ11	10	0	Yes	Yes
AGLA226	10	0.466	Yes	Yes
OarSEJ13	10	1.077	Yes	Yes
OarSEJ12	10	5.536	Yes	Yes
OARHH0041	10	16.296	No	Yes
CSRD87	10	29.071	Yes	Yes
OarVH0117	10	38.38	Yes	Yes
BMS2466ii	10	52.249	Yes	No
OARDB3	10	64.195	Yes	Yes
HEL10	11	0	Yes	Yes
TGLA51	11	34.872	Yes	Yes
SRCRSP6	11	54.745	Yes	No
FCB193	11	59.461	Yes	Yes
EPCDV23	11	67.707	Yes	Yes
CSSM08	11	108.173	Yes	Yes
REND322	12	0	Yes	Yes
HUJ614	12	5.83	Yes	Yes
BM4025	12	26.887	Yes	Yes
CSAP01E	12	43.819	Yes	Yes
CSSM03	12	60.265	Yes	No
MCMA52	12	75.552	Yes	Yes
BM719	12	88.86	Yes	Yes
INRA35	12	93.115	Yes	Yes
HUJ625	12	102.882	Yes	Yes
MNS97Ai	13	0	Yes	Yes
BMC1222	13	20.09	Yes	Yes
SCYAMS	13	33.352	Yes	Yes
MCM152	13	51.796	Yes	Yes
HUJ616	13	61.849	Yes	Yes
URB058	13	70.326	Yes	Yes
BL1071	13	103.798	Yes	Yes
MMP9	13	110.411	Yes	Yes
AE16	13	120.645	No	Yes
TGLA357	14	0	Yes	Yes
INRA38	14	0	No	Yes
CSRD47	14	12.222	Yes	Yes
BMS2213	14	19.712	Yes	No
LS29	14	28.41	Yes	Yes
HAUT14	14	44.68	Yes	Yes
ILSTS02	14	59.074	Yes	Yes
CSRD63	14	71.691	Yes	Yes
RM128	14	82.516	Yes	Yes
MCMA16	15	0	Yes	Yes
BR3510	15	5.641	Yes	Yes
BMS1004	15	15.852	Yes	Yes
ADCYC	15	21.733	Yes	Yes
MAF65	15	36.226	Yes	Yes
HBB2i	15	56.95	Yes	Yes
BMS2812	15	65.979	Yes	Yes
BMS1660	15	79.168	Yes	Yes
RM004	15	88.865	Yes	Yes
BM848	15	98.891	Yes	Yes
MCM159	15	112.793	Yes	Yes
RM106	16	0	Yes	Yes
BM1225	16	6.055	Yes	Yes
TGLA126	16	35.27	Yes	Yes
HH62	16	56.684	Yes	Yes
MCM506A	16	67.624	No	Yes
MNS101Ai	17	0	Yes	Yes
VH98	17	19.213	Yes	Yes
CP49	17	28.143	Yes	Yes
MAF209	17	46.089	Yes	Yes
BM7136	17	66.565	Yes	Yes
ILSTS58	17	76.209	Yes	Yes
EPCDV09	17	92.051	Yes	Yes
BB1542	17	97.338	Yes	Yes
SRCRSP5	18	0	Yes	Yes
ILSTS52	18	11.295	Yes	Yes
BP33	18	20.107	Yes	Yes
UWCA4	18	36.227	Yes	Yes
BMC5221	18	51.338	No	Yes
HH47	18	53.893	Yes	Yes
MCMA26	18	77.299	Yes	Yes
CSSM18	18	85.054	Yes	No
L51143	19	0	Yes	Yes
BM1558	19	12.009	Yes	Yes
MILVET8	19	30.382	Yes	Yes
MCM61	19	43.442	Yes	Yes
FCB304	19	70.148	Yes	Yes
HMH1R	19	75.471	Yes	Yes
BMP5	20	0	Yes	Yes
OARCP73	20	16.796	Yes	Yes
BM1258	20	30.131	Yes	Yes
TGLA387	20	45.022	Yes	Yes
BM1818	20	57.639	Yes	Yes
UMJM032	20	71.528	Yes	Yes
BMS1787	21	0	Yes	Yes
CP20	21	6.988	No	Yes
CSAP30E	21	16.288	Yes	Yes
HEL11	22	0	Yes	No
BM4505	22	20.099	Yes	Yes
BMS882	22	35.019	Yes	Yes
MAF92	22	43.897	Yes	Yes
MAF36	22	51.916	Yes	Yes
BM226	23	0	Yes	No
CSRD148	23	13.032	Yes	Yes
AGLA269	23	24.969	Yes	Yes
ADCY1AP	23	38.945	Yes	Yes
MNS83A	23	53.731	Yes	Yes
DIK2727	23	71.912	Yes	Yes
JMP29	24	0	Yes	Yes
BP28	24	34.214	No	Yes
FIBROSN	24	43.997	Yes	Yes
MCM200	25	0	Yes	Yes
BL25	25	34.174	Yes	Yes
BM6466	25	52.041	Yes	No
FCB266	25	83.346	Yes	Yes
BM6526	26	0	Yes	Yes
LS40	26	6.894	Yes	Yes
CSRD163	26	26.571	No	Yes
JMP51	26	39.921	Yes	Yes
BM203	26	51.294	Yes	No
